# Supplementary material for: Identification and Characterization of a Red-Light Sensor FphA in Aspergillus flavus
Source: Int J Mol Sci. 2026 Mar 13;27(6):2621. doi: 10.3390/ijms27062621 (PMC13027130; doi:10.3390/ijms27062621)
Supplement: Supplementary file 1 [file ijms-27-02621-s001.zip]

Archive with 1 entries (1 files):
- ijms-4124092-supplementary.pdf
